# Supplementary material for: Enhancing Maternal and Perinatal Health in Under-Served Remote Areas in Sub-Saharan Africa: A Tanzanian Model
Source: PLoS One. 2016 Mar 17;11(3):e0151419. doi: 10.1371/journal.pone.0151419 (PMC4795747; doi:10.1371/journal.pone.0151419)
Supplement: S1 Appendix — (XLSX) [file pone.0151419.s001.xlsx]

## Sheet: WLF_dataset
HEALTH FACILITY	HF_CATEGORY	REGION	PERIOD	YEAR	MONTH	DELIVERIES	MATERNAL_DEATHS	INTRAPARTUM DEATHS	VEND	REFERRALS	C-SECTION
Buhingu	Health centre	Kigoma	YRIntro	2011	1	7	0	0	0	1	0
Buhingu	Health centre	Kigoma	YRIntro	2011	2	9	1	0	0	2	0
Buhingu	Health centre	Kigoma	YRIntro	2011	3	7	0	0	0	0	0
Buhingu	Health centre	Kigoma	YRIntro	2011	4	5	3	0	0	0	0
Buhingu	Health centre	Kigoma	YRIntro	2011	5	9	1	0	0	2	0
Buhingu	Health centre	Kigoma	YRIntro	2011	6	10	0	0	0	0	0
Buhingu	Health centre	Kigoma	YRIntro	2011	7	8	0	0	0	0	0
Buhingu	Health centre	Kigoma	YRIntro	2011	8	7	0	0	0	0	0
Buhingu	Health centre	Kigoma	YRIntro	2011	9	10	0	0	0	0	0
Buhingu	Health centre	Kigoma	YRIntro	2011	10	9	0	0	0	0	0
Buhingu	Health centre	Kigoma	YRIntro	2011	11	14	0	0	0	0	2
Buhingu	Health centre	Kigoma	YRIntro	2011	12	15	0	0	0	0	0
Buhingu	Health centre	Kigoma	YR1	2012	1	22	0	0	0	0	0
Buhingu	Health centre	Kigoma	YR1	2012	2	22	0	0	0	0	2
Buhingu	Health centre	Kigoma	YR1	2012	3	18	0	0	0	0	1
Buhingu	Health centre	Kigoma	YR1	2012	4	10	0	0	0	0	0
Buhingu	Health centre	Kigoma	YR1	2012	5	25	0	0	0	0	0
Buhingu	Health centre	Kigoma	YR1	2012	6	27	0	0	0	0	2
Buhingu	Health centre	Kigoma	YR1	2012	7	24	0	0	0	0	0
Buhingu	Health centre	Kigoma	YR1	2012	8	16	0	0	0	0	2
Buhingu	Health centre	Kigoma	YR1	2012	9	27	0	0	0	0	3
Buhingu	Health centre	Kigoma	YR1	2012	10	29	0	0	0	0	3
Buhingu	Health centre	Kigoma	YR1	2012	11	29	0	0	0	0	2
Buhingu	Health centre	Kigoma	YR1	2012	12	28	1	6	0	0	3
Buhingu	Health centre	Kigoma	YR2	2013	1	28	0	0	0	0	4
Buhingu	Health centre	Kigoma	YR2	2013	2	17	0	0	0	0	1
Buhingu	Health centre	Kigoma	YR2	2013	3	19	0	0	0	0	3
Buhingu	Health centre	Kigoma	YR2	2013	4	24	0	0	0	0	1
Buhingu	Health centre	Kigoma	YR2	2013	5	32	1	0	0	0	1
Buhingu	Health centre	Kigoma	YR2	2013	6	33	0	0	0	0	5
Buhingu	Health centre	Kigoma	YR2	2013	7	32	0	0	0	0	3
Buhingu	Health centre	Kigoma	YR2	2013	8	43	0	0	0	0	4
Buhingu	Health centre	Kigoma	YR2	2013	9	30	0	0	0	0	2
Buhingu	Health centre	Kigoma	YR2	2013	10	43	0	0	0	0	2
Buhingu	Health centre	Kigoma	YR2	2013	11	25	0	0	0	0	2
Buhingu	Health centre	Kigoma	YR2	2013	12	30	1	4	3	0	8
Buhingu	Health centre	Kigoma	YR3	2014	1	22	0	2	0	0	1
Buhingu	Health centre	Kigoma	YR3	2014	2	30	1	0	0	1	2
Buhingu	Health centre	Kigoma	YR3	2014	3	25	0	2	0	0	1
Buhingu	Health centre	Kigoma	YR3	2014	4	35	0	0	0	1	5
Buhingu	Health centre	Kigoma	YR3	2014	5	31	0	0	0	0	3
Buhingu	Health centre	Kigoma	YR3	2014	6	28	0	0	0	0	2
Buhingu	Health centre	Kigoma	YR3	2014	7	30	0	0	1	1	0
Buhingu	Health centre	Kigoma	YR3	2014	8	29	0	1	0	0	1
Buhingu	Health centre	Kigoma	YR3	2014	9	28	0	0	0	0	4
Kakonko	Health centre	Kigoma	YRpre	2008	1	48	0	0	0	0	0
Kakonko	Health centre	Kigoma	YRpre	2008	2	53	0	0	0	0	0
Kakonko	Health centre	Kigoma	YRpre	2008	3	55	0	0	0	0	0
Kakonko	Health centre	Kigoma	YRpre	2008	4	54	0	0	0	0	0
Kakonko	Health centre	Kigoma	YRpre	2008	5	53	0	0	0	0	0
Kakonko	Health centre	Kigoma	YRpre	2008	6	55	0	0	0	0	0
Kakonko	Health centre	Kigoma	YRpre	2008	7	57	0	0	0	0	0
Kakonko	Health centre	Kigoma	YRpre	2008	8	54	0	0	0	0	0
Kakonko	Health centre	Kigoma	YRpre	2008	9	56	0	1	0	0	0
Kakonko	Health centre	Kigoma	YRpre	2008	10	58	0	2	0	0	0
Kakonko	Health centre	Kigoma	YRpre	2008	11	62	0	1	0	0	0
Kakonko	Health centre	Kigoma	YRpre	2008	12	56	0	1	0	0	0
Kakonko	Health centre	Kigoma	YRIntro	2009	1	58	0	0	0	0	0
Kakonko	Health centre	Kigoma	YRIntro	2009	2	47	0	0	0	0	0
Kakonko	Health centre	Kigoma	YRIntro	2009	3	48	0	2	0	0	0
Kakonko	Health centre	Kigoma	YRIntro	2009	4	66	0	1	0	0	0
Kakonko	Health centre	Kigoma	YRIntro	2009	5	61	0	2	0	0	1
Kakonko	Health centre	Kigoma	YRIntro	2009	6	58	0	0	0	0	1
Kakonko	Health centre	Kigoma	YRIntro	2009	7	63	0	1	0	0	4
Kakonko	Health centre	Kigoma	YRIntro	2009	8	61	0	0	0	0	6
Kakonko	Health centre	Kigoma	YRIntro	2009	9	56	0	0	0	0	4
Kakonko	Health centre	Kigoma	YRIntro	2009	10	105	0	5	0	0	4
Kakonko	Health centre	Kigoma	YRIntro	2009	11	94	0	1	0	0	2
Kakonko	Health centre	Kigoma	YRIntro	2009	12	105	0	2	0	0	1
Kakonko	Health centre	Kigoma	YR1	2010	1	78	0	1	0	0	4
Kakonko	Health centre	Kigoma	YR1	2010	2	101	0	1	0	0	1
Kakonko	Health centre	Kigoma	YR1	2010	3	105	1	0	0	0	0
Kakonko	Health centre	Kigoma	YR1	2010	4	102	0	0	1	0	0
Kakonko	Health centre	Kigoma	YR1	2010	5	132	0	2	0	0	1
Kakonko	Health centre	Kigoma	YR1	2010	6	134	0	1	0	0	3
Kakonko	Health centre	Kigoma	YR1	2010	7	155	0	1	1	0	4
Kakonko	Health centre	Kigoma	YR1	2010	8	155	0	0	0	0	1
Kakonko	Health centre	Kigoma	YR1	2010	9	161	0	0	0	0	0
Kakonko	Health centre	Kigoma	YR1	2010	10	144	0	0	0	0	5
Kakonko	Health centre	Kigoma	YR1	2010	11	164	0	0	0	0	2
Kakonko	Health centre	Kigoma	YR1	2010	12	124	0	0	0	0	1
Kakonko	Health centre	Kigoma	YR2	2011	1	119	0	0	0	0	3
Kakonko	Health centre	Kigoma	YR2	2011	2	115	0	0	0	2	2
Kakonko	Health centre	Kigoma	YR2	2011	3	134	0	0	0	0	1
Kakonko	Health centre	Kigoma	YR2	2011	4	128	0	0	0	1	3
Kakonko	Health centre	Kigoma	YR2	2011	5	134	0	0	0	1	3
Kakonko	Health centre	Kigoma	YR2	2011	6	127	0	0	0	2	2
Kakonko	Health centre	Kigoma	YR2	2011	7	126	0	0	0	0	4
Kakonko	Health centre	Kigoma	YR2	2011	8	132	0	0	0	3	2
Kakonko	Health centre	Kigoma	YR2	2011	9	128	0	0	0	1	3
Kakonko	Health centre	Kigoma	YR2	2011	10	135	0	0	0	0	2
Kakonko	Health centre	Kigoma	YR2	2011	11	129	0	0	0	1	2
Kakonko	Health centre	Kigoma	YR2	2011	12	126	0	4	0	0	4
Kakonko	Health centre	Kigoma	YR3	2012	1	121	0	0	0	0	2
Kakonko	Health centre	Kigoma	YR3	2012	2	118	0	0	0	2	2
Kakonko	Health centre	Kigoma	YR3	2012	3	123	0	0	0	0	0
Kakonko	Health centre	Kigoma	YR3	2012	4	128	0	0	0	0	3
Kakonko	Health centre	Kigoma	YR3	2012	5	132	0	0	0	1	9
Kakonko	Health centre	Kigoma	YR3	2012	6	127	0	0	0	2	6
Kakonko	Health centre	Kigoma	YR3	2012	7	126	1	0	0	0	7
Kakonko	Health centre	Kigoma	YR3	2012	8	139	0	0	0	3	6
Kakonko	Health centre	Kigoma	YR3	2012	9	143	0	0	0	1	5
Kakonko	Health centre	Kigoma	YR3	2012	10	156	0	0	0	0	5
Kakonko	Health centre	Kigoma	YR3	2012	11	152	0	0	0	1	8
Kakonko	Health centre	Kigoma	YR3	2012	12	155	0	16	4	0	3
Kakonko	Health centre	Kigoma	YR4	2013	1	126	0	0	0	0	3
Kakonko	Health centre	Kigoma	YR4	2013	2	111	0	0	0	0	6
Kakonko	Health centre	Kigoma	YR4	2013	3	119	0	0	0	0	5
Kakonko	Health centre	Kigoma	YR4	2013	4	126	0	0	0	0	10
Kakonko	Health centre	Kigoma	YR4	2013	5	128	0	0	0	3	1
Kakonko	Health centre	Kigoma	YR4	2013	6	130	0	0	0	0	3
Kakonko	Health centre	Kigoma	YR4	2013	7	127	0	0	0	0	3
Kakonko	Health centre	Kigoma	YR4	2013	8	150	1	0	0	0	5
Kakonko	Health centre	Kigoma	YR4	2013	9	145	0	0	0	2	2
Kakonko	Health centre	Kigoma	YR4	2013	10	86	0	0	0	1	0
Kakonko	Health centre	Kigoma	YR4	2013	11	111	0	0	0	1	2
Kakonko	Health centre	Kigoma	YR4	2013	12	108	1	17	9	1	1
Kakonko	Health centre	Kigoma	YR5	2014	1	118	0	0	0	3	6
Kakonko	Health centre	Kigoma	YR5	2014	2	96	0	1	1	0	4
Kakonko	Health centre	Kigoma	YR5	2014	3	164	0	2	0	1	7
Kakonko	Health centre	Kigoma	YR5	2014	4	153	1	1	1	0	6
Kakonko	Health centre	Kigoma	YR5	2014	5	168	1	3	0	0	7
Kakonko	Health centre	Kigoma	YR5	2014	6	148	0	1	0	0	14
Kakonko	Health centre	Kigoma	YR5	2014	7	132	0	0	1	0	14
Kakonko	Health centre	Kigoma	YR5	2014	8	147	0	2	1	0	12
Kakonko	Health centre	Kigoma	YR5	2014	9	132	0	4	1	1	10
Kasulu	Hospital	Kigoma	YRpre	2008	1	202	0	2	2	0	38
Kasulu	Hospital	Kigoma	YRpre	2008	2	133	1	3	0	0	48
Kasulu	Hospital	Kigoma	YRpre	2008	3	220	1	5	2	0	45
Kasulu	Hospital	Kigoma	YRpre	2008	4	227	2	1	4	0	37
Kasulu	Hospital	Kigoma	YRpre	2008	5	263	0	3	3	0	44
Kasulu	Hospital	Kigoma	YRpre	2008	6	230	0	4	4	0	42
Kasulu	Hospital	Kigoma	YRpre	2008	7	236	0	2	4	0	49
Kasulu	Hospital	Kigoma	YRpre	2008	8	230	1	3	2	0	44
Kasulu	Hospital	Kigoma	YRpre	2008	9	218	2	4	5	0	52
Kasulu	Hospital	Kigoma	YRpre	2008	10	250	2	3	2	0	40
Kasulu	Hospital	Kigoma	YRpre	2008	11	236	1	3	0	0	40
Kasulu	Hospital	Kigoma	YRpre	2008	12	212	2	5	2	0	44
Kasulu	Hospital	Kigoma	YRIntro	2009	1	223	0	3	2	0	36
Kasulu	Hospital	Kigoma	YRIntro	2009	2	203	1	8	5	0	43
Kasulu	Hospital	Kigoma	YRIntro	2009	3	208	0	3	5	0	52
Kasulu	Hospital	Kigoma	YRIntro	2009	4	251	0	3	4	0	51
Kasulu	Hospital	Kigoma	YRIntro	2009	5	238	2	1	2	0	45
Kasulu	Hospital	Kigoma	YRIntro	2009	6	235	0	4	1	0	46
Kasulu	Hospital	Kigoma	YRIntro	2009	7	322	1	3	3	0	55
Kasulu	Hospital	Kigoma	YRIntro	2009	8	284	1	2	0	0	42
Kasulu	Hospital	Kigoma	YRIntro	2009	9	246	0	1	2	0	58
Kasulu	Hospital	Kigoma	YRIntro	2009	10	293	1	6	2	0	49
Kasulu	Hospital	Kigoma	YRIntro	2009	11	193	1	5	1	0	45
Kasulu	Hospital	Kigoma	YRIntro	2009	12	224	3	4	3	0	52
Kasulu	Hospital	Kigoma	YR1	2010	1	284	1	4	0	0	53
Kasulu	Hospital	Kigoma	YR1	2010	2	213	0	2	0	0	36
Kasulu	Hospital	Kigoma	YR1	2010	3	223	0	3	0	0	29
Kasulu	Hospital	Kigoma	YR1	2010	4	289	1	3	0	0	41
Kasulu	Hospital	Kigoma	YR1	2010	5	245	1	2	0	0	47
Kasulu	Hospital	Kigoma	YR1	2010	6	218	0	4	0	0	41
Kasulu	Hospital	Kigoma	YR1	2010	7	249	0	4	0	0	36
Kasulu	Hospital	Kigoma	YR1	2010	8	284	3	3	0	0	37
Kasulu	Hospital	Kigoma	YR1	2010	9	248	1	6	0	0	51
Kasulu	Hospital	Kigoma	YR1	2010	10	269	1	3	1	0	30
Kasulu	Hospital	Kigoma	YR1	2010	11	234	0	8	0	0	32
Kasulu	Hospital	Kigoma	YR1	2010	12	264	0	5	0	0	31
Kasulu	Hospital	Kigoma	YR2	2011	1	261	1	0	0	0	45
Kasulu	Hospital	Kigoma	YR2	2011	2	285	2	0	0	0	38
Kasulu	Hospital	Kigoma	YR2	2011	3	284	1	0	0	0	49
Kasulu	Hospital	Kigoma	YR2	2011	4	291	0	0	0	0	42
Kasulu	Hospital	Kigoma	YR2	2011	5	304	1	0	0	0	50
Kasulu	Hospital	Kigoma	YR2	2011	6	313	1	0	0	0	45
Kasulu	Hospital	Kigoma	YR2	2011	7	324	0	0	0	0	52
Kasulu	Hospital	Kigoma	YR2	2011	8	319	2	0	0	0	47
Kasulu	Hospital	Kigoma	YR2	2011	9	321	3	0	0	0	38
Kasulu	Hospital	Kigoma	YR2	2011	10	308	0	0	0	0	23
Kasulu	Hospital	Kigoma	YR2	2011	11	286	1	0	0	0	35
Kasulu	Hospital	Kigoma	YR2	2011	12	273	1	30	4	0	37
Kasulu	Hospital	Kigoma	YR3	2012	1	333	1	0	0	0	49
Kasulu	Hospital	Kigoma	YR3	2012	2	294	2	0	0	0	40
Kasulu	Hospital	Kigoma	YR3	2012	3	334	1	0	0	0	50
Kasulu	Hospital	Kigoma	YR3	2012	4	384	2	0	0	0	42
Kasulu	Hospital	Kigoma	YR3	2012	5	413	0	0	0	0	69
Kasulu	Hospital	Kigoma	YR3	2012	6	377	3	0	0	0	45
Kasulu	Hospital	Kigoma	YR3	2012	7	397	2	0	0	0	60
Kasulu	Hospital	Kigoma	YR3	2012	8	411	1	0	0	0	56
Kasulu	Hospital	Kigoma	YR3	2012	9	439	0	0	0	0	52
Kasulu	Hospital	Kigoma	YR3	2012	10	430	1	0	0	0	17
Kasulu	Hospital	Kigoma	YR3	2012	11	349	0	0	0	0	54
Kasulu	Hospital	Kigoma	YR3	2012	12	362	2	40	28	0	47
Kasulu	Hospital	Kigoma	YR4	2013	1	365	1	0	0	0	52
Kasulu	Hospital	Kigoma	YR4	2013	2	325	2	0	0	0	36
Kasulu	Hospital	Kigoma	YR4	2013	3	372	1	0	0	0	36
Kasulu	Hospital	Kigoma	YR4	2013	4	384	2	0	0	0	44
Kasulu	Hospital	Kigoma	YR4	2013	5	431	0	0	0	0	38
Kasulu	Hospital	Kigoma	YR4	2013	6	396	3	0	0	0	43
Kasulu	Hospital	Kigoma	YR4	2013	7	337	2	0	0	0	46
Kasulu	Hospital	Kigoma	YR4	2013	8	400	1	0	0	0	37
Kasulu	Hospital	Kigoma	YR4	2013	9	407	0	0	0	0	33
Kasulu	Hospital	Kigoma	YR4	2013	10	349	1	0	0	0	34
Kasulu	Hospital	Kigoma	YR4	2013	11	275	0	0	0	0	29
Kasulu	Hospital	Kigoma	YR4	2013	12	331	2	39	17	0	25
Kasulu	Hospital	Kigoma	YR5	2014	1	331	5	1	0	0	38
Kasulu	Hospital	Kigoma	YR5	2014	2	402	2	2	1	0	43
Kasulu	Hospital	Kigoma	YR5	2014	3	379	1	7	3	0	47
Kasulu	Hospital	Kigoma	YR5	2014	4	404	0	3	1	0	44
Kasulu	Hospital	Kigoma	YR5	2014	5	425	0	2	0	0	49
Kasulu	Hospital	Kigoma	YR5	2014	6	386	1	3	0	0	48
Kasulu	Hospital	Kigoma	YR5	2014	7	386	0	2	0	0	26
Kasulu	Hospital	Kigoma	YR5	2014	8	381	2	3	2	0	39
Kasulu	Hospital	Kigoma	YR5	2014	9	395	0	0	1	0	56
Kibiti	Health centre	Pwani	YRpre	2009	1	27	0	0	0	0	0
Kibiti	Health centre	Pwani	YRpre	2009	2	18	0	0	0	0	0
Kibiti	Health centre	Pwani	YRpre	2009	3	26	0	0	1	0	0
Kibiti	Health centre	Pwani	YRpre	2009	4	24	0	0	1	0	0
Kibiti	Health centre	Pwani	YRpre	2009	5	20	0	0	0	0	0
Kibiti	Health centre	Pwani	YRpre	2009	6	31	0	0	1	0	0
Kibiti	Health centre	Pwani	YRpre	2009	7	34	0	0	0	0	0
Kibiti	Health centre	Pwani	YRpre	2009	8	31	0	0	0	0	0
Kibiti	Health centre	Pwani	YRpre	2009	9	27	0	0	0	0	0
Kibiti	Health centre	Pwani	YRpre	2009	10	34	0	0	0	0	0
Kibiti	Health centre	Pwani	YRpre	2009	11	24	0	3	0	0	0
Kibiti	Health centre	Pwani	YRpre	2009	12	35	0	0	1	0	0
Kibiti	Health centre	Pwani	YRIntro	2010	1	27	0	NR	NR	NR	0
Kibiti	Health centre	Pwani	YRIntro	2010	2	19	0	NR	NR	NR	0
Kibiti	Health centre	Pwani	YRIntro	2010	3	25	0	NR	NR	NR	0
Kibiti	Health centre	Pwani	YRIntro	2010	4	29	0	NR	NR	NR	0
Kibiti	Health centre	Pwani	YRIntro	2010	5	69	0	0	0	1	22
Kibiti	Health centre	Pwani	YRIntro	2010	6	106	0	1	0	2	33
Kibiti	Health centre	Pwani	YRIntro	2010	7	116	0	1	0	0	35
Kibiti	Health centre	Pwani	YRIntro	2010	8	134	0	1	3	0	24
Kibiti	Health centre	Pwani	YRIntro	2010	9	90	0	0	3	4	25
Kibiti	Health centre	Pwani	YRIntro	2010	10	102	0	1	0	1	15
Kibiti	Health centre	Pwani	YRIntro	2010	11	109	0	2	2	0	15
Kibiti	Health centre	Pwani	YRIntro	2010	12	112	0	1	0	0	13
Kibiti	Health centre	Pwani	YR1	2011	1	84	0	0	0	15	15
Kibiti	Health centre	Pwani	YR1	2011	2	80	0	0	0	12	12
Kibiti	Health centre	Pwani	YR1	2011	3	77	0	0	0	10	10
Kibiti	Health centre	Pwani	YR1	2011	4	84	0	0	0	11	13
Kibiti	Health centre	Pwani	YR1	2011	5	89	1	0	0	14	14
Kibiti	Health centre	Pwani	YR1	2011	6	96	0	0	0	10	11
Kibiti	Health centre	Pwani	YR1	2011	7	94	0	0	0	9	9
Kibiti	Health centre	Pwani	YR1	2011	8	95	1	0	0	11	11
Kibiti	Health centre	Pwani	YR1	2011	9	91	0	0	0	8	8
Kibiti	Health centre	Pwani	YR1	2011	10	82	0	0	0	12	12
Kibiti	Health centre	Pwani	YR1	2011	11	81	0	0	0	9	9
Kibiti	Health centre	Pwani	YR1	2011	12	82	0	8	5	7	12
Kibiti	Health centre	Pwani	YR2	2012	1	103	0	0	0	6	6
Kibiti	Health centre	Pwani	YR2	2012	2	110	0	0	0	8	8
Kibiti	Health centre	Pwani	YR2	2012	3	107	0	0	0	6	6
Kibiti	Health centre	Pwani	YR2	2012	4	102	0	0	0	8	8
Kibiti	Health centre	Pwani	YR2	2012	5	96	0	0	0	5	7
Kibiti	Health centre	Pwani	YR2	2012	6	105	0	0	0	6	6
Kibiti	Health centre	Pwani	YR2	2012	7	96	1	0	0	11	11
Kibiti	Health centre	Pwani	YR2	2012	8	88	0	0	0	9	9
Kibiti	Health centre	Pwani	YR2	2012	9	92	0	0	0	6	6
Kibiti	Health centre	Pwani	YR2	2012	10	101	0	0	0	9	10
Kibiti	Health centre	Pwani	YR2	2012	11	94	0	0	0	5	5
Kibiti	Health centre	Pwani	YR2	2012	12	104	0	7	5	8	11
Kibiti	Health centre	Pwani	YR3	2013	1	94	0	0	0	18	0
Kibiti	Health centre	Pwani	YR3	2013	2	90	0	0	0	15	3
Kibiti	Health centre	Pwani	YR3	2013	3	106	0	0	0	18	3
Kibiti	Health centre	Pwani	YR3	2013	4	82	0	0	0	9	0
Kibiti	Health centre	Pwani	YR3	2013	5	89	1	0	0	4	2
Kibiti	Health centre	Pwani	YR3	2013	6	95	0	0	0	3	3
Kibiti	Health centre	Pwani	YR3	2013	7	123	0	0	0	6	7
Kibiti	Health centre	Pwani	YR3	2013	8	113	1	0	0	5	0
Kibiti	Health centre	Pwani	YR3	2013	9	112	0	0	0	4	9
Kibiti	Health centre	Pwani	YR3	2013	10	102	0	0	0	7	0
Kibiti	Health centre	Pwani	YR3	2013	11	81	0	0	0	8	3
Kibiti	Health centre	Pwani	YR3	2013	12	95	0	5	3	7	4
Kibiti	Health centre	Pwani	YR4	2014	1	91	0	0	1	8	0
Kibiti	Health centre	Pwani	YR4	2014	2	102	0	1	1	6	2
Kibiti	Health centre	Pwani	YR4	2014	3	136	0	2	0	4	3
Kibiti	Health centre	Pwani	YR4	2014	4	94	0	0	0	4	1
Kibiti	Health centre	Pwani	YR4	2014	5	137	0	1	0	4	4
Kibiti	Health centre	Pwani	YR4	2014	6	150	0	0	0	0	10
Kibiti	Health centre	Pwani	YR4	2014	7	137	0	1	1	6	6
Kibiti	Health centre	Pwani	YR4	2014	8	121	0	2	0	10	0
Kibiti	Health centre	Pwani	YR4	2014	9	119	0	0	0	6	2
Kibondo	Hospital	Kigoma	YR2	2011	1	240	0	0	0	0	39
Kibondo	Hospital	Kigoma	YR2	2011	2	241	0	0	0	0	41
Kibondo	Hospital	Kigoma	YR2	2011	3	245	1	0	0	0	34
Kibondo	Hospital	Kigoma	YR2	2011	4	257	0	0	0	0	38
Kibondo	Hospital	Kigoma	YR2	2011	5	265	2	0	0	0	36
Kibondo	Hospital	Kigoma	YR2	2011	6	264	0	0	0	0	35
Kibondo	Hospital	Kigoma	YR2	2011	7	258	1	0	0	0	39
Kibondo	Hospital	Kigoma	YR2	2011	8	252	0	0	0	0	42
Kibondo	Hospital	Kigoma	YR2	2011	9	257	1	0	0	0	40
Kibondo	Hospital	Kigoma	YR2	2011	10	243	0	0	0	0	33
Kibondo	Hospital	Kigoma	YR2	2011	11	238	0	0	0	0	32
Kibondo	Hospital	Kigoma	YR2	2011	12	233	1	17	7	0	31
Kibondo	Hospital	Kigoma	YR3	2012	1	198	0	0	0	0	75
Kibondo	Hospital	Kigoma	YR3	2012	2	205	1	0	0	0	86
Kibondo	Hospital	Kigoma	YR3	2012	3	201	0	0	0	0	63
Kibondo	Hospital	Kigoma	YR3	2012	4	210	2	0	0	0	71
Kibondo	Hospital	Kigoma	YR3	2012	5	211	0	0	0	0	76
Kibondo	Hospital	Kigoma	YR3	2012	6	207	1	0	0	0	63
Kibondo	Hospital	Kigoma	YR3	2012	7	203	1	0	0	0	61
Kibondo	Hospital	Kigoma	YR3	2012	8	209	0	0	0	0	74
Kibondo	Hospital	Kigoma	YR3	2012	9	208	0	0	0	0	81
Kibondo	Hospital	Kigoma	YR3	2012	10	200	0	0	0	0	90
Kibondo	Hospital	Kigoma	YR3	2012	11	196	0	0	0	0	69
Kibondo	Hospital	Kigoma	YR3	2012	12	192	0	35	13	0	88
Kibondo	Hospital	Kigoma	YR4	2013	1	233	0	0	0	0	30
Kibondo	Hospital	Kigoma	YR4	2013	2	220	0	0	0	0	25
Kibondo	Hospital	Kigoma	YR4	2013	3	281	1	0	0	0	24
Kibondo	Hospital	Kigoma	YR4	2013	4	284	0	0	0	0	34
Kibondo	Hospital	Kigoma	YR4	2013	5	317	0	0	0	0	39
Kibondo	Hospital	Kigoma	YR4	2013	6	256	1	0	0	0	17
Kibondo	Hospital	Kigoma	YR4	2013	7	278	0	0	0	0	38
Kibondo	Hospital	Kigoma	YR4	2013	8	285	1	0	0	0	27
Kibondo	Hospital	Kigoma	YR4	2013	9	274	1	0	0	0	23
Kibondo	Hospital	Kigoma	YR4	2013	10	267	0	0	0	0	21
Kibondo	Hospital	Kigoma	YR4	2013	11	243	0	0	0	0	27
Kibondo	Hospital	Kigoma	YR4	2013	12	278	0	19	27	0	28
Kibondo	Hospital	Kigoma	YR5	2014	1	345	0	1	4	0	32
Kibondo	Hospital	Kigoma	YR5	2014	2	274	2	1	1	0	29
Kibondo	Hospital	Kigoma	YR5	2014	3	310	0	1	4	0	37
Kibondo	Hospital	Kigoma	YR5	2014	4	321	1	1	1	0	46
Kibondo	Hospital	Kigoma	YR5	2014	5	310	1	0	1	0	41
Kibondo	Hospital	Kigoma	YR5	2014	6	344	1	1	3	0	NR
Kibondo	Hospital	Kigoma	YR5	2014	7	332	0	3	1	0	41
Kibondo	Hospital	Kigoma	YR5	2014	8	335	0	1	1	0	41
Kibondo	Hospital	Kigoma	YR5	2014	9	373	2	0	0	0	41
Mabamba	Health centre	Kigoma	YRpre	2008	1	60	0	0	0	9	0
Mabamba	Health centre	Kigoma	YRpre	2008	2	53	0	0	0	5	0
Mabamba	Health centre	Kigoma	YRpre	2008	3	50	0	0	0	4	0
Mabamba	Health centre	Kigoma	YRpre	2008	4	69	0	0	0	4	0
Mabamba	Health centre	Kigoma	YRpre	2008	5	88	0	1	0	3	0
Mabamba	Health centre	Kigoma	YRpre	2008	6	89	0	0	0	6	0
Mabamba	Health centre	Kigoma	YRpre	2008	7	79	0	0	0	7	0
Mabamba	Health centre	Kigoma	YRpre	2008	8	68	0	1	0	5	0
Mabamba	Health centre	Kigoma	YRpre	2008	9	70	0	1	0	4	0
Mabamba	Health centre	Kigoma	YRpre	2008	10	68	0	1	0	5	0
Mabamba	Health centre	Kigoma	YRpre	2008	11	46	0	0	0	6	0
Mabamba	Health centre	Kigoma	YRpre	2008	12	50	0	0	0	5	0
Mabamba	Health centre	Kigoma	YRIntro	2009	1	72	0	1	0	6	0
Mabamba	Health centre	Kigoma	YRIntro	2009	2	51	0	1	1	7	0
Mabamba	Health centre	Kigoma	YRIntro	2009	3	65	0	0	0	5	0
Mabamba	Health centre	Kigoma	YRIntro	2009	4	51	0	0	0	6	0
Mabamba	Health centre	Kigoma	YRIntro	2009	5	71	0	0	0	7	3
Mabamba	Health centre	Kigoma	YRIntro	2009	6	81	0	0	0	0	5
Mabamba	Health centre	Kigoma	YRIntro	2009	7	92	0	0	0	0	3
Mabamba	Health centre	Kigoma	YRIntro	2009	8	90	0	0	0	0	4
Mabamba	Health centre	Kigoma	YRIntro	2009	9	67	0	0	0	3	0
Mabamba	Health centre	Kigoma	YRIntro	2009	10	70	0	0	0	2	0
Mabamba	Health centre	Kigoma	YRIntro	2009	11	65	0	0	0	2	0
Mabamba	Health centre	Kigoma	YRIntro	2009	12	72	0	0	0	1	0
Mabamba	Health centre	Kigoma	YR1	2010	1	85	0	0	0	0	0
Mabamba	Health centre	Kigoma	YR1	2010	2	62	0	0	0	0	0
Mabamba	Health centre	Kigoma	YR1	2010	3	70	0	0	0	0	0
Mabamba	Health centre	Kigoma	YR1	2010	4	75	0	0	0	1	0
Mabamba	Health centre	Kigoma	YR1	2010	5	56	0	0	0	0	0
Mabamba	Health centre	Kigoma	YR1	2010	6	60	0	0	0	1	1
Mabamba	Health centre	Kigoma	YR1	2010	7	70	0	0	0	0	2
Mabamba	Health centre	Kigoma	YR1	2010	8	80	0	0	0	0	0
Mabamba	Health centre	Kigoma	YR1	2010	9	88	0	0	0	0	1
Mabamba	Health centre	Kigoma	YR1	2010	10	65	0	0	0	0	2
Mabamba	Health centre	Kigoma	YR1	2010	11	88	0	0	0	0	1
Mabamba	Health centre	Kigoma	YR1	2010	12	65	0	0	0	0	0
Mabamba	Health centre	Kigoma	YR2	2011	1	94	0	0	0	0	2
Mabamba	Health centre	Kigoma	YR2	2011	2	93	0	0	0	3	0
Mabamba	Health centre	Kigoma	YR2	2011	3	97	0	0	0	4	2
Mabamba	Health centre	Kigoma	YR2	2011	4	86	0	0	0	3	2
Mabamba	Health centre	Kigoma	YR2	2011	5	95	0	0	0	2	0
Mabamba	Health centre	Kigoma	YR2	2011	6	81	0	0	0	3	1
Mabamba	Health centre	Kigoma	YR2	2011	7	89	0	0	0	3	1
Mabamba	Health centre	Kigoma	YR2	2011	8	87	0	0	0	2	2
Mabamba	Health centre	Kigoma	YR2	2011	9	90	0	0	0	3	3
Mabamba	Health centre	Kigoma	YR2	2011	10	86	0	0	0	2	2
Mabamba	Health centre	Kigoma	YR2	2011	11	77	0	0	0	2	3
Mabamba	Health centre	Kigoma	YR2	2011	12	85	0	5	2	1	1
Mabamba	Health centre	Kigoma	YR3	2012	1	91	0	0	0	2	3
Mabamba	Health centre	Kigoma	YR3	2012	2	93	0	0	0	0	2
Mabamba	Health centre	Kigoma	YR3	2012	3	94	0	0	0	1	3
Mabamba	Health centre	Kigoma	YR3	2012	4	85	0	0	0	3	1
Mabamba	Health centre	Kigoma	YR3	2012	5	92	1	0	0	2	3
Mabamba	Health centre	Kigoma	YR3	2012	6	81	0	0	0	1	2
Mabamba	Health centre	Kigoma	YR3	2012	7	88	0	0	0	0	4
Mabamba	Health centre	Kigoma	YR3	2012	8	84	0	0	0	2	2
Mabamba	Health centre	Kigoma	YR3	2012	9	87	1	0	0	2	3
Mabamba	Health centre	Kigoma	YR3	2012	10	85	0	0	0	1	4
Mabamba	Health centre	Kigoma	YR3	2012	11	75	0	0	0	1	3
Mabamba	Health centre	Kigoma	YR3	2012	12	79	0	6	8	1	3
Mabamba	Health centre	Kigoma	YR4	2013	1	67	0	0	0	0	0
Mabamba	Health centre	Kigoma	YR4	2013	2	56	0	0	0	2	0
Mabamba	Health centre	Kigoma	YR4	2013	3	61	0	0	0	4	0
Mabamba	Health centre	Kigoma	YR4	2013	4	69	0	0	0	0	0
Mabamba	Health centre	Kigoma	YR4	2013	5	92	0	0	0	0	5
Mabamba	Health centre	Kigoma	YR4	2013	6	91	1	0	0	3	2
Mabamba	Health centre	Kigoma	YR4	2013	7	88	0	0	0	3	4
Mabamba	Health centre	Kigoma	YR4	2013	8	79	0	0	0	0	2
Mabamba	Health centre	Kigoma	YR4	2013	9	35	0	0	0	2	1
Mabamba	Health centre	Kigoma	YR4	2013	10	32	0	0	0	0	1
Mabamba	Health centre	Kigoma	YR4	2013	11	35	0	0	0	0	1
Mabamba	Health centre	Kigoma	YR4	2013	12	37	0	2	1	0	0
Mabamba	Health centre	Kigoma	YR5	2014	1	49	0	0	0	2	0
Mabamba	Health centre	Kigoma	YR5	2014	2	43	0	0	0	0	0
Mabamba	Health centre	Kigoma	YR5	2014	3	47	0	1	0	0	3
Mabamba	Health centre	Kigoma	YR5	2014	4	47	0	0	0	1	1
Mabamba	Health centre	Kigoma	YR5	2014	5	70	0	0	1	0	3
Mabamba	Health centre	Kigoma	YR5	2014	6	67	0	1	1	0	2
Mabamba	Health centre	Kigoma	YR5	2014	7	63	0	1	0	0	5
Mabamba	Health centre	Kigoma	YR5	2014	8	74	0	1	0	3	2
Mabamba	Health centre	Kigoma	YR5	2014	9	94	0	0	0	0	0
Mahenge	Hospital	Morogoro	YRIntro	2010	1	89	0	2	4	0	23
Mahenge	Hospital	Morogoro	YRIntro	2010	2	77	0	2	3	0	18
Mahenge	Hospital	Morogoro	YRIntro	2010	3	79	1	3	5	0	13
Mahenge	Hospital	Morogoro	YRIntro	2010	4	72	0	2	3	0	18
Mahenge	Hospital	Morogoro	YRIntro	2010	5	62	0	2	1	0	19
Mahenge	Hospital	Morogoro	YRIntro	2010	6	69	0	1	1	0	15
Mahenge	Hospital	Morogoro	YRIntro	2010	7	74	0	2	0	0	14
Mahenge	Hospital	Morogoro	YRIntro	2010	8	79	0	1	3	0	13
Mahenge	Hospital	Morogoro	YRIntro	2010	9	77	0	1	2	0	16
Mahenge	Hospital	Morogoro	YRIntro	2010	10	105	1	3	3	0	25
Mahenge	Hospital	Morogoro	YRIntro	2010	11	80	2	1	0	0	10
Mahenge	Hospital	Morogoro	YRIntro	2010	12	95	1	0	2	0	13
Mahenge	Hospital	Morogoro	YR1	2011	1	71	0	0	3	0	12
Mahenge	Hospital	Morogoro	YR1	2011	2	81	1	1	1	0	9
Mahenge	Hospital	Morogoro	YR1	2011	3	108	0	2	0	0	9
Mahenge	Hospital	Morogoro	YR1	2011	4	93	0	1	0	0	17
Mahenge	Hospital	Morogoro	YR1	2011	5	97	0	0	2	0	NR
Mahenge	Hospital	Morogoro	YR1	2011	6	88	0	0	0	0	21
Mahenge	Hospital	Morogoro	YR1	2011	7	96	0	1	0	0	20
Mahenge	Hospital	Morogoro	YR1	2011	8	82	1	2	0	0	20
Mahenge	Hospital	Morogoro	YR1	2011	9	113	2	0	0	0	22
Mahenge	Hospital	Morogoro	YR1	2011	10	125	0	3	0	0	25
Mahenge	Hospital	Morogoro	YR1	2011	11	96	1	3	0	0	26
Mahenge	Hospital	Morogoro	YR1	2011	12	112	1	1	0	0	22
Mahenge	Hospital	Morogoro	YR3	2012	1	81	0	1	0	0	13
Mahenge	Hospital	Morogoro	YR2	2012	2	107	0	2	0	0	26
Mahenge	Hospital	Morogoro	YR2	2012	3	89	1	2	1	0	16
Mahenge	Hospital	Morogoro	YR2	2012	4	97	0	1	2	0	12
Mahenge	Hospital	Morogoro	YR2	2012	5	89	0	1	1	0	7
Mahenge	Hospital	Morogoro	YR2	2012	6	87	0	0	1	0	13
Mahenge	Hospital	Morogoro	YR2	2012	7	90	0	1	1	0	16
Mahenge	Hospital	Morogoro	YR2	2012	8	106	0	0	1	0	20
Mahenge	Hospital	Morogoro	YR2	2012	9	105	0	2	1	0	9
Mahenge	Hospital	Morogoro	YR2	2012	10	98	0	6	0	0	14
Mahenge	Hospital	Morogoro	YR2	2012	11	109	2	2	1	0	15
Mahenge	Hospital	Morogoro	YR2	2012	12	120	1	2	1	0	21
Mahenge	Hospital	Morogoro	YR3	2013	1	128	1	1	2	0	21
Mahenge	Hospital	Morogoro	YR3	2013	2	88	0	0	4	0	14
Mahenge	Hospital	Morogoro	YR3	2013	3	101	0	0	1	0	10
Mahenge	Hospital	Morogoro	YR3	2013	4	87	2	0	1	0	23
Mahenge	Hospital	Morogoro	YR3	2013	5	95	0	1	0	0	11
Mahenge	Hospital	Morogoro	YR3	2013	6	114	0	0	0	0	15
Mahenge	Hospital	Morogoro	YR3	2013	7	89	1	0	0	0	16
Mahenge	Hospital	Morogoro	YR3	2013	8	95	2	1	0	0	19
Mahenge	Hospital	Morogoro	YR3	2013	9	107	1	1	1	0	21
Mahenge	Hospital	Morogoro	YR3	2013	10	98	0	0	3	0	10
Mahenge	Hospital	Morogoro	YR3	2013	11	107	0	0	0	0	16
Mahenge	Hospital	Morogoro	YR3	2013	12	108	0	0	1	0	14
Mahenge	Hospital	Morogoro	YR4	2014	1	99	0	0	3	0	10
Mahenge	Hospital	Morogoro	YR4	2014	2	101	2	2	0	0	15
Mahenge	Hospital	Morogoro	YR4	2014	3	110	0	0	1	0	18
Mahenge	Hospital	Morogoro	YR4	2014	4	88	0	1	2	0	9
Mahenge	Hospital	Morogoro	YR4	2014	5	199	0	1	0	0	16
Mahenge	Hospital	Morogoro	YR4	2014	6	139	1	1	1	0	22
Mahenge	Morogoro	Morogoro	YR4	2014	7	138	0	1	3	0	32
Mahenge	Morogoro	Morogoro	YR4	2014	8	130	0	1	2	0	21
Mahenge	Morogoro	Morogoro	YR4	2014	9	135	1	0	5	0	24
Mlimba	Health centre	Morogoro	YRpre	2009	1	23	0	0	0	3	0
Mlimba	Health centre	Morogoro	YRpre	2009	2	16	0	1	0	5	0
Mlimba	Health centre	Morogoro	YRpre	2009	3	18	0	1	0	3	0
Mlimba	Health centre	Morogoro	YRpre	2009	4	19	0	1	0	4	0
Mlimba	Health centre	Morogoro	YRpre	2009	5	20	0	1	1	6	0
Mlimba	Health centre	Morogoro	YRpre	2009	6	25	0	0	0	6	0
Mlimba	Health centre	Morogoro	YRpre	2009	7	29	0	0	0	1	0
Mlimba	Health centre	Morogoro	YRpre	2009	8	24	0	0	0	3	0
Mlimba	Health centre	Morogoro	YRpre	2009	9	30	0	0	0	2	0
Mlimba	Health centre	Morogoro	YRpre	2009	10	35	0	1	1	5	0
Mlimba	Health centre	Morogoro	YRpre	2009	11	37	0	0	0	6	0
Mlimba	Health centre	Morogoro	YRpre	2009	12	36	0	2	0	2	0
Mlimba	Health centre	Morogoro	YRIntro	2010	1	24	0	0	0	3	0
Mlimba	Health centre	Morogoro	YRIntro	2010	2	22	0	0	0	2	0
Mlimba	Health centre	Morogoro	YRIntro	2010	3	34	0	0	0	5	0
Mlimba	Health centre	Morogoro	YRIntro	2010	4	39	0	0	0	2	0
Mlimba	Health centre	Morogoro	YRIntro	2010	5	41	0	0	0	6	0
Mlimba	Health centre	Morogoro	YRIntro	2010	6	38	0	0	3	5	2
Mlimba	Health centre	Morogoro	YRIntro	2010	7	87	0	0	1	1	14
Mlimba	Health centre	Morogoro	YRIntro	2010	8	98	0	0	4	0	14
Mlimba	Health centre	Morogoro	YRIntro	2010	9	105	0	0	2	0	22
Mlimba	Health centre	Morogoro	YRIntro	2010	10	136	0	0	2	2	16
Mlimba	Health centre	Morogoro	YRIntro	2010	11	94	1	1	4	0	15
Mlimba	Health centre	Morogoro	YRIntro	2010	12	103	1	3	5	0	20
Mlimba	Health centre	Morogoro	YR1	2011	1	90	0	1	1	0	13
Mlimba	Health centre	Morogoro	YR1	2011	2	94	0	1	0	0	18
Mlimba	Health centre	Morogoro	YR1	2011	3	108	0	0	0	1	18
Mlimba	Health centre	Morogoro	YR1	2011	4	102	0	1	0	0	17
Mlimba	Health centre	Morogoro	YR1	2011	5	113	1	0	0	0	24
Mlimba	Health centre	Morogoro	YR1	2011	6	87	0	0	0	0	16
Mlimba	Health centre	Morogoro	YR1	2011	7	139	0	1	0	0	32
Mlimba	Health centre	Morogoro	YR1	2011	8	110	0	2	0	0	16
Mlimba	Health centre	Morogoro	YR1	2011	9	108	0	3	1	0	12
Mlimba	Health centre	Morogoro	YR1	2011	10	149	0	0	1	0	20
Mlimba	Health centre	Morogoro	YR1	2011	11	137	0	1	1	0	26
Mlimba	Health centre	Morogoro	YR1	2011	12	134	0	0	0	0	28
Mlimba	Health centre	Morogoro	YR2	2012	1	135	0	2	0	0	28
Mlimba	Health centre	Morogoro	YR2	2012	2	99	0	2	0	0	21
Mlimba	Health centre	Morogoro	YR2	2012	3	117	1	1	1	0	27
Mlimba	Health centre	Morogoro	YR2	2012	4	125	0	1	0	0	20
Mlimba	Health centre	Morogoro	YR2	2012	5	130	1	0	0	0	17
Mlimba	Health centre	Morogoro	YR2	2012	6	139	0	3	1	0	26
Mlimba	Health centre	Morogoro	YR2	2012	7	132	0	1	0	0	19
Mlimba	Health centre	Morogoro	YR2	2012	8	132	0	0	0	1	12
Mlimba	Health centre	Morogoro	YR2	2012	9	162	0	1	1	0	17
Mlimba	Health centre	Morogoro	YR2	2012	10	165	0	0	1	0	20
Mlimba	Health centre	Morogoro	YR2	2012	11	129	0	1	1	2	15
Mlimba	Health centre	Morogoro	YR2	2012	12	139	0	2	0	0	16
Mlimba	Health centre	Morogoro	YR3	2013	1	123	0	0	0	0	12
Mlimba	Health centre	Morogoro	YR3	2013	2	116	0	0	0	0	16
Mlimba	Health centre	Morogoro	YR3	2013	3	107	0	0	0	4	16
Mlimba	Health centre	Morogoro	YR3	2013	4	128	0	0	0	0	8
Mlimba	Health centre	Morogoro	YR3	2013	5	135	0	0	0	0	8
Mlimba	Health centre	Morogoro	YR3	2013	6	110	1	0	0	0	14
Mlimba	Health centre	Morogoro	YR3	2013	7	125	0	0	0	0	11
Mlimba	Health centre	Morogoro	YR3	2013	8	135	0	0	0	0	8
Mlimba	Health centre	Morogoro	YR3	2013	9	194	0	0	0	0	5
Mlimba	Health centre	Morogoro	YR3	2013	10	185	0	0	0	0	8
Mlimba	Health centre	Morogoro	YR3	2013	11	137	0	0	0	0	5
Mlimba	Health centre	Morogoro	YR3	2013	12	112	0	1	0	0	12
Mlimba	Health centre	Morogoro	YR4	2014	1	127	0	0	0	0	11
Mlimba	Health centre	Morogoro	YR4	2014	2	124	0	1	0	0	15
Mlimba	Health centre	Morogoro	YR4	2014	3	155	0	0	0	2	18
Mlimba	Health centre	Morogoro	YR4	2014	4	165	0	0	0	0	10
Mlimba	Health centre	Morogoro	YR4	2014	5	147	0	0	0	0	19
Mlimba	Health centre	Morogoro	YR4	2014	6	135	0	1	0	0	14
Mlimba	Health centre	Morogoro	YR4	2014	7	166	0	0	0	1	10
Mlimba	Health centre	Morogoro	YR4	2014	8	172	0	0	0	2	15
Mlimba	Health centre	Morogoro	YR4	2014	9	199	0	0	0	0	5
Mtimbira	Health centre	Morogoro	YRpre	2009	1	26	0	0	0	3	0
Mtimbira	Health centre	Morogoro	YRpre	2009	2	28	0	0	0	4	0
Mtimbira	Health centre	Morogoro	YRpre	2009	3	22	0	0	0	2	0
Mtimbira	Health centre	Morogoro	YRpre	2009	4	16	0	0	0	3	0
Mtimbira	Health centre	Morogoro	YRpre	2009	5	20	0	0	0	5	0
Mtimbira	Health centre	Morogoro	YRpre	2009	6	20	0	0	0	4	0
Mtimbira	Health centre	Morogoro	YRpre	2009	7	32	0	0	0	5	0
Mtimbira	Health centre	Morogoro	YRpre	2009	8	30	0	1	0	6	0
Mtimbira	Health centre	Morogoro	YRpre	2009	9	36	0	1	0	3	0
Mtimbira	Health centre	Morogoro	YRpre	2009	10	26	0	0	0	6	0
Mtimbira	Health centre	Morogoro	YRpre	2009	11	36	0	0	0	8	0
Mtimbira	Health centre	Morogoro	YRpre	2009	12	21	0	1	0	5	0
Mtimbira	Health centre	Morogoro	YRIntro	2010	1	34	0	2	0	0	0
Mtimbira	Health centre	Morogoro	YRIntro	2010	2	19	0	2	0	3	0
Mtimbira	Health centre	Morogoro	YRIntro	2010	3	11	0	0	0	2	0
Mtimbira	Health centre	Morogoro	YRIntro	2010	4	45	0	3	1	3	7
Mtimbira	Health centre	Morogoro	YRIntro	2010	5	47	0	2	0	4	2
Mtimbira	Health centre	Morogoro	YRIntro	2010	6	72	0	0	0	1	5
Mtimbira	Health centre	Morogoro	YRIntro	2010	7	53	0	1	2	1	5
Mtimbira	Health centre	Morogoro	YRIntro	2010	8	45	0	1	1	1	6
Mtimbira	Health centre	Morogoro	YRIntro	2010	9	64	0	1	1	2	8
Mtimbira	Health centre	Morogoro	YRIntro	2010	10	99	0	0	0	5	2
Mtimbira	Health centre	Morogoro	YRIntro	2010	11	77	0	0	2	2	6
Mtimbira	Health centre	Morogoro	YRIntro	2010	12	88	0	2	1	3	8
Mtimbira	Health centre	Morogoro	YR1	2011	1	56	0	0	0	0	3
Mtimbira	Health centre	Morogoro	YR1	2011	2	70	0	1	0	1	8
Mtimbira	Health centre	Morogoro	YR1	2011	3	49	0	0	0	0	8
Mtimbira	Health centre	Morogoro	YR1	2011	4	59	0	1	0	0	8
Mtimbira	Health centre	Morogoro	YR1	2011	5	71	0	0	0	0	7
Mtimbira	Health centre	Morogoro	YR1	2011	6	61	0	0	0	0	9
Mtimbira	Health centre	Morogoro	YR1	2011	7	74	0	1	0	0	11
Mtimbira	Health centre	Morogoro	YR1	2011	8	72	0	2	0	1	7
Mtimbira	Health centre	Morogoro	YR1	2011	9	86	0	3	1	0	5
Mtimbira	Health centre	Morogoro	YR1	2011	10	102	0	0	0	0	6
Mtimbira	Health centre	Morogoro	YR1	2011	11	76	0	1	1	2	6
Mtimbira	Health centre	Morogoro	YR1	2011	12	84	0	0	1	0	11
Mtimbira	Health centre	Morogoro	YR2	2012	1	80	0	0	0	2	5
Mtimbira	Health centre	Morogoro	YR2	2012	2	73	0	0	0	4	2
Mtimbira	Health centre	Morogoro	YR2	2012	3	61	0	1	1	0	9
Mtimbira	Health centre	Morogoro	YR2	2012	4	55	0	0	0	0	5
Mtimbira	Health centre	Morogoro	YR2	2012	5	95	1	1	0	1	11
Mtimbira	Health centre	Morogoro	YR2	2012	6	77	0	1	0	3	9
Mtimbira	Health centre	Morogoro	YR2	2012	7	75	0	0	0	1	7
Mtimbira	Health centre	Morogoro	YR2	2012	8	86	0	2	0	2	11
Mtimbira	Health centre	Morogoro	YR2	2012	9	109	0	3	1	2	10
Mtimbira	Health centre	Morogoro	YR2	2012	10	122	0	0	1	0	9
Mtimbira	Health centre	Morogoro	YR2	2012	11	97	0	1	1	2	12
Mtimbira	Health centre	Morogoro	YR2	2012	12	108	0	1	0	0	13
Mtimbira	Health centre	Morogoro	YR3	2013	1	92	0	0	0	0	10
Mtimbira	Health centre	Morogoro	YR3	2013	2	87	0	0	1	0	8
Mtimbira	Health centre	Morogoro	YR3	2013	3	84	0	0	0	1	4
Mtimbira	Health centre	Morogoro	YR3	2013	4	91	1	1	0	0	9
Mtimbira	Health centre	Morogoro	YR3	2013	5	76	0	0	0	1	5
Mtimbira	Health centre	Morogoro	YR3	2013	6	83	0	1	0	1	8
Mtimbira	Health centre	Morogoro	YR3	2013	7	94	1	0	1	1	5
Mtimbira	Health centre	Morogoro	YR3	2013	8	94	0	0	0	0	9
Mtimbira	Health centre	Morogoro	YR3	2013	9	122	0	1	1	0	7
Mtimbira	Health centre	Morogoro	YR3	2013	10	116	0	0	0	0	6
Mtimbira	Health centre	Morogoro	YR3	2013	11	89	0	0	0	0	6
Mtimbira	Health centre	Morogoro	YR3	2013	12	79	0	0	0	0	1
Mtimbira	Health centre	Morogoro	YR4	2014	1	99	0	0	0	3	7
Mtimbira	Health centre	Morogoro	YR4	2014	2	80	0	1	0	0	4
Mtimbira	Health centre	Morogoro	YR4	2014	3	93	0	3	0	3	5
Mtimbira	Health centre	Morogoro	YR4	2014	4	94	0	2	0	3	0
Mtimbira	Health centre	Morogoro	YR4	2014	5	83	0	0	0	0	3
Mtimbira	Health centre	Morogoro	YR4	2014	6	77	0	0	0	0	1
Mtimbira	Health centre	Morogoro	YR4	2014	7	99	0	2	1	2	9
Mtimbira	Health centre	Morogoro	YR4	2014	8	94	1	0	1	5	4
Mtimbira	Health centre	Morogoro	YR4	2014	9	120	1	3	0	0	7
Mwaya	Health centre	Morogoro	YRpre	2009	1	21	0	0	0	3	0
Mwaya	Health centre	Morogoro	YRpre	2009	2	16	0	0	0	NR	0
Mwaya	Health centre	Morogoro	YRpre	2009	3	15	0	0	0	NR	0
Mwaya	Health centre	Morogoro	YRpre	2009	4	17	0	0	0	2	0
Mwaya	Health centre	Morogoro	YRpre	2009	5	10	0	0	0	5	0
Mwaya	Health centre	Morogoro	YRpre	2009	6	15	0	2	0	7	0
Mwaya	Health centre	Morogoro	YRpre	2009	7	12	0	0	0	NR	0
Mwaya	Health centre	Morogoro	YRpre	2009	8	21	0	0	0	NR	0
Mwaya	Health centre	Morogoro	YRpre	2009	9	18	0	0	0	NR	0
Mwaya	Health centre	Morogoro	YRpre	2009	10	17	0	0	0	NR	0
Mwaya	Health centre	Morogoro	YRpre	2009	11	22	0	0	0	NR	0
Mwaya	Health centre	Morogoro	YRpre	2009	12	20	0	0	0	NR	0
Mwaya	Health centre	Morogoro	YRIntro	2010	1	13	0	0	0	4	0
Mwaya	Health centre	Morogoro	YRIntro	2010	2	17	0	0	0	5	0
Mwaya	Health centre	Morogoro	YRIntro	2010	3	23	0	0	0	1	2
Mwaya	Health centre	Morogoro	YRIntro	2010	4	50	0	0	0	0	6
Mwaya	Health centre	Morogoro	YRIntro	2010	5	51	1	3	0	2	2
Mwaya	Health centre	Morogoro	YRIntro	2010	6	32	0	0	0	2	0
Mwaya	Health centre	Morogoro	YRIntro	2010	7	46	0	0	0	1	3
Mwaya	Health centre	Morogoro	YRIntro	2010	8	41	0	0	0	1	5
Mwaya	Health centre	Morogoro	YRIntro	2010	9	65	0	0	0	0	2
Mwaya	Health centre	Morogoro	YRIntro	2010	10	64	0	0	0	1	1
Mwaya	Health centre	Morogoro	YRIntro	2010	11	51	0	0	0	1	3
Mwaya	Health centre	Morogoro	YRIntro	2010	12	56	0	2	0	4	1
Mwaya	Health centre	Morogoro	YR1	2011	1	57	0	0	0	1	5
Mwaya	Health centre	Morogoro	YR1	2011	2	44	0	1	0	5	5
Mwaya	Health centre	Morogoro	YR1	2011	3	70	0	0	0	4	5
Mwaya	Health centre	Morogoro	YR1	2011	4	77	0	1	1	0	6
Mwaya	Health centre	Morogoro	YR1	2011	5	47	1	0	0	8	0
Mwaya	Health centre	Morogoro	YR1	2011	6	60	0	1	1	5	2
Mwaya	Health centre	Morogoro	YR1	2011	7	28	0	0	0	3	2
Mwaya	Health centre	Morogoro	YR1	2011	8	44	0	1	0	4	2
Mwaya	Health centre	Morogoro	YR1	2011	9	70	0	0	1	0	4
Mwaya	Health centre	Morogoro	YR1	2011	10	78	0	2	0	2	5
Mwaya	Health centre	Morogoro	YR1	2011	11	56	0	0	0	2	1
Mwaya	Health centre	Morogoro	YR1	2011	12	78	0	2	0	2	5
Mwaya	Health centre	Morogoro	YR2	2012	1	56	0	1	0	0	6
Mwaya	Health centre	Morogoro	YR2	2012	2	66	0	1	0	1	10
Mwaya	Health centre	Morogoro	YR2	2012	3	49	0	1	0	10	9
Mwaya	Health centre	Morogoro	YR2	2012	4	57	0	0	0	0	5
Mwaya	Health centre	Morogoro	YR2	2012	5	61	0	1	0	0	15
Mwaya	Health centre	Morogoro	YR2	2012	6	67	0	0	0	0	8
Mwaya	Health centre	Morogoro	YR2	2012	7	55	1	2	2	0	7
Mwaya	Health centre	Morogoro	YR2	2012	8	63	0	0	0	3	1
Mwaya	Health centre	Morogoro	YR2	2012	9	81	0	1	0	0	9
Mwaya	Health centre	Morogoro	YR2	2012	10	72	0	2	1	5	4
Mwaya	Health centre	Morogoro	YR2	2012	11	71	1	1	0	2	2
Mwaya	Health centre	Morogoro	YR2	2012	12	88	0	1	0	0	11
Mwaya	Health centre	Morogoro	YR3	2013	1	53	0	1	0	6	1
Mwaya	Health centre	Morogoro	YR3	2013	2	65	0	0	0	4	0
Mwaya	Health centre	Morogoro	YR3	2013	3	58	0	0	2	0	3
Mwaya	Health centre	Morogoro	YR3	2013	4	60	0	0	0	0	12
Mwaya	Health centre	Morogoro	YR3	2013	5	68	0	0	0	2	4
Mwaya	Health centre	Morogoro	YR3	2013	6	50	0	0	0	0	8
Mwaya	Health centre	Morogoro	YR3	2013	7	55	0	0	0	0	16
Mwaya	Health centre	Morogoro	YR3	2013	8	60	0	0	0	0	7
Mwaya	Health centre	Morogoro	YR3	2013	9	60	0	0	0	2	5
Mwaya	Health centre	Morogoro	YR3	2013	10	87	0	1	2	2	12
Mwaya	Health centre	Morogoro	YR3	2013	11	76	0	0	0	5	15
Mwaya	Health centre	Morogoro	YR3	2013	12	65	0	0	0	8	6
Mwaya	Health centre	Morogoro	YR4	2014	1	52	0	0	0	5	8
Mwaya	Health centre	Morogoro	YR4	2014	2	55	0	0	0	2	6
Mwaya	Health centre	Morogoro	YR4	2014	3	52	0	0	0	0	6
Mwaya	Health centre	Morogoro	YR4	2014	4	63	0	0	0	0	11
Mwaya	Health centre	Morogoro	YR4	2014	5	66	1	0	0	2	8
Mwaya	Health centre	Morogoro	YR4	2014	6	70	0	2	0	3	3
Mwaya	Health centre	Morogoro	YR4	2014	7	51	0	0	0	8	4
Mwaya	Health centre	Morogoro	YR4	2014	8	84	0	0	0	0	10
Mwaya	Health centre	Morogoro	YR4	2014	9	71	0	0	0	1	14
Nguruka	Health centre	Kigoma	YRpre	2008	1	28	0	0	0	2	0
Nguruka	Health centre	Kigoma	YRpre	2008	2	28	0	0	0	1	0
Nguruka	Health centre	Kigoma	YRpre	2008	3	27	0	0	0	0	0
Nguruka	Health centre	Kigoma	YRpre	2008	4	29	0	0	0	0	0
Nguruka	Health centre	Kigoma	YRpre	2008	5	31	0	1	0	1	0
Nguruka	Health centre	Kigoma	YRpre	2008	6	32	1	0	0	1	0
Nguruka	Health centre	Kigoma	YRpre	2008	7	33	0	0	0	0	0
Nguruka	Health centre	Kigoma	YRpre	2008	8	35	0	0	0	3	0
Nguruka	Health centre	Kigoma	YRpre	2008	9	47	0	1	0	3	0
Nguruka	Health centre	Kigoma	YRpre	2008	10	28	0	0	0	1	0
Nguruka	Health centre	Kigoma	YRpre	2008	11	37	0	1	0	1	0
Nguruka	Health centre	Kigoma	YRpre	2008	12	35	0	0	0	3	0
Nguruka	Health centre	Kigoma	YRIntro	2009	1	35	0	1	0	3	0
Nguruka	Health centre	Kigoma	YRIntro	2009	2	32	0	1	1	1	0
Nguruka	Health centre	Kigoma	YRIntro	2009	3	35	0	0	0	2	0
Nguruka	Health centre	Kigoma	YRIntro	2009	4	52	0	0	0	1	3
Nguruka	Health centre	Kigoma	YRIntro	2009	5	60	0	2	0	1	3
Nguruka	Health centre	Kigoma	YRIntro	2009	6	49	0	2	1	0	5
Nguruka	Health centre	Kigoma	YRIntro	2009	7	56	1	2	1	0	3
Nguruka	Health centre	Kigoma	YRIntro	2009	8	75	0	0	0	0	7
Nguruka	Health centre	Kigoma	YRIntro	2009	9	72	0	2	1	0	2
Nguruka	Health centre	Kigoma	YRIntro	2009	10	68	0	0	2	0	3
Nguruka	Health centre	Kigoma	YRIntro	2009	11	71	0	0	3	0	4
Nguruka	Health centre	Kigoma	YRIntro	2009	12	57	0	0	0	0	3
Nguruka	Health centre	Kigoma	YR1	2010	1	50	0	0	0	0	2
Nguruka	Health centre	Kigoma	YR1	2010	2	35	0	0	0	2	1
Nguruka	Health centre	Kigoma	YR1	2010	3	39	0	1	0	0	2
Nguruka	Health centre	Kigoma	YR1	2010	4	32	0	0	0	1	2
Nguruka	Health centre	Kigoma	YR1	2010	5	60	0	1	0	1	4
Nguruka	Health centre	Kigoma	YR1	2010	6	59	0	1	1	0	4
Nguruka	Health centre	Kigoma	YR1	2010	7	47	0	0	0	0	4
Nguruka	Health centre	Kigoma	YR1	2010	8	69	0	0	0	2	1
Nguruka	Health centre	Kigoma	YR1	2010	9	67	1	2	1	0	2
Nguruka	Health centre	Kigoma	YR1	2010	10	57	0	2	2	0	8
Nguruka	Health centre	Kigoma	YR1	2010	11	54	0	1	1	0	2
Nguruka	Health centre	Kigoma	YR1	2010	12	50	0	2	0	0	4
Nguruka	Health centre	Kigoma	YR2	2011	1	51	1	5	0	0	7
Nguruka	Health centre	Kigoma	YR2	2011	2	56	0	0	0	1	5
Nguruka	Health centre	Kigoma	YR2	2011	3	54	1	0	0	0	4
Nguruka	Health centre	Kigoma	YR2	2011	4	64	0	0	0	1	6
Nguruka	Health centre	Kigoma	YR2	2011	5	60	2	0	0	2	6
Nguruka	Health centre	Kigoma	YR2	2011	6	63	0	0	0	0	5
Nguruka	Health centre	Kigoma	YR2	2011	7	67	1	0	0	1	4
Nguruka	Health centre	Kigoma	YR2	2011	8	62	0	0	0	0	6
Nguruka	Health centre	Kigoma	YR2	2011	9	69	0	0	0	2	6
Nguruka	Health centre	Kigoma	YR2	2011	10	65	0	0	0	1	5
Nguruka	Health centre	Kigoma	YR2	2011	11	62	0	0	0	1	4
Nguruka	Health centre	Kigoma	YR2	2011	12	59	0	0	0	0	8
Nguruka	Health centre	Kigoma	YR3	2012	1	69	0	0	0	0	3
Nguruka	Health centre	Kigoma	YR3	2012	2	62	0	0	0	2	1
Nguruka	Health centre	Kigoma	YR3	2012	3	67	0	0	0	0	0
Nguruka	Health centre	Kigoma	YR3	2012	4	72	0	0	0	2	3
Nguruka	Health centre	Kigoma	YR3	2012	5	74	1	0	0	0	2
Nguruka	Health centre	Kigoma	YR3	2012	6	71	0	0	0	1	3
Nguruka	Health centre	Kigoma	YR3	2012	7	78	0	0	0	2	2
Nguruka	Health centre	Kigoma	YR3	2012	8	69	0	0	0	0	4
Nguruka	Health centre	Kigoma	YR3	2012	9	73	0	0	0	1	2
Nguruka	Health centre	Kigoma	YR3	2012	10	72	1	0	0	1	4
Nguruka	Health centre	Kigoma	YR3	2012	11	77	0	0	0	0	3
Nguruka	Health centre	Kigoma	YR3	2012	12	76	0	18	13	0	4
Nguruka	Health centre	Kigoma	YR4	2013	1	74	0	0	0	0	0
Nguruka	Health centre	Kigoma	YR4	2013	2	55	0	0	0	0	1
Nguruka	Health centre	Kigoma	YR4	2013	3	66	0	0	0	3	5
Nguruka	Health centre	Kigoma	YR4	2013	4	71	0	0	0	0	2
Nguruka	Health centre	Kigoma	YR4	2013	5	72	0	0	0	1	2
Nguruka	Health centre	Kigoma	YR4	2013	6	91	0	0	0	0	9
Nguruka	Health centre	Kigoma	YR4	2013	7	94	0	0	0	0	11
Nguruka	Health centre	Kigoma	YR4	2013	8	134	0	0	0	1	7
Nguruka	Health centre	Kigoma	YR4	2013	9	142	0	0	0	0	3
Nguruka	Health centre	Kigoma	YR4	2013	10	107	0	0	0	0	3
Nguruka	Health centre	Kigoma	YR4	2013	11	107	0	0	0	0	7
Nguruka	Health centre	Kigoma	YR4	2013	12	114	0	10	9	1	3
Nguruka	Health centre	Kigoma	YR5	2014	1	113	0	1	3	0	4
Nguruka	Health centre	Kigoma	YR5	2014	2	82	1	0	1	0	3
Nguruka	Health centre	Kigoma	YR5	2014	3	97	0	1	0	0	3
Nguruka	Health centre	Kigoma	YR5	2014	4	115	0	0	1	0	5
Nguruka	Health centre	Kigoma	YR5	2014	5	117	0	2	2	0	6
Nguruka	Health centre	Kigoma	YR5	2014	6	136	0	2	3	0	10
Nguruka	Health centre	Kigoma	YR5	2014	7	116	0	1	0	0	4
Nguruka	Health centre	Kigoma	YR5	2014	8	127	0	0	2	0	4
Nguruka	Health centre	Kigoma	YR5	2014	9	134	1	1	2	0	6
Nyenge	Health centre	Kigoma	YRpre	2010	1	21	0	0	0	0	0
Nyenge	Health centre	Kigoma	YRpre	2010	2	12	0	0	0	0	0
Nyenge	Health centre	Kigoma	YRpre	2010	3	26	0	0	1	0	0
Nyenge	Health centre	Kigoma	YRpre	2010	4	27	0	2	0	0	0
Nyenge	Health centre	Kigoma	YRpre	2010	5	20	0	1	0	0	0
Nyenge	Health centre	Kigoma	YRpre	2010	6	29	0	1	0	0	0
Nyenge	Health centre	Kigoma	YRpre	2010	7	26	0	0	0	0	0
Nyenge	Health centre	Kigoma	YRpre	2010	8	24	0	0	0	0	0
Nyenge	Health centre	Kigoma	YRpre	2010	9	18	0	0	0	0	0
Nyenge	Health centre	Kigoma	YRpre	2010	10	31	0	0	0	0	0
Nyenge	Health centre	Kigoma	YRpre	2010	11	14	0	0	0	0	0
Nyenge	Health centre	Kigoma	YRpre	2010	12	13	0	0	0	0	0
Nyenge	Health centre	Kigoma	YRIntro	2011	1	21	0	0	0	3	0
Nyenge	Health centre	Kigoma	YRIntro	2011	2	17	0	0	0	3	0
Nyenge	Health centre	Kigoma	YRIntro	2011	3	19	0	0	0	2	0
Nyenge	Health centre	Kigoma	YRIntro	2011	4	20	0	0	0	4	0
Nyenge	Health centre	Kigoma	YRIntro	2011	5	22	0	0	0	1	0
Nyenge	Health centre	Kigoma	YRIntro	2011	6	23	0	0	0	2	0
Nyenge	Health centre	Kigoma	YRIntro	2011	7	27	0	0	0	2	0
Nyenge	Health centre	Kigoma	YRIntro	2011	8	29	0	0	0	1	4
Nyenge	Health centre	Kigoma	YRIntro	2011	9	31	0	0	0	3	1
Nyenge	Health centre	Kigoma	YRIntro	2011	10	32	0	0	0	2	0
Nyenge	Health centre	Kigoma	YRIntro	2011	11	35	0	0	0	1	2
Nyenge	Health centre	Kigoma	YRIntro	2011	12	34	0	1	0	3	0
Nyenge	Health centre	Kigoma	YR1	2012	1	36	0	0	0	4	0
Nyenge	Health centre	Kigoma	YR1	2012	2	24	0	0	0	0	1
Nyenge	Health centre	Kigoma	YR1	2012	3	26	0	0	0	0	2
Nyenge	Health centre	Kigoma	YR1	2012	4	27	0	0	0	1	0
Nyenge	Health centre	Kigoma	YR1	2012	5	31	0	0	0	0	0
Nyenge	Health centre	Kigoma	YR1	2012	6	33	0	0	0	0	2
Nyenge	Health centre	Kigoma	YR1	2012	7	44	0	0	0	1	3
Nyenge	Health centre	Kigoma	YR1	2012	8	26	0	0	0	0	0
Nyenge	Health centre	Kigoma	YR1	2012	9	41	0	0	0	0	1
Nyenge	Health centre	Kigoma	YR1	2012	10	50	0	0	0	1	0
Nyenge	Health centre	Kigoma	YR1	2012	11	42	0	0	0	0	1
Nyenge	Health centre	Kigoma	YR1	2012	12	20	0	1	1	0	0
Nyenge	Health centre	Kigoma	YR2	2013	1	35	0	0	0	1	0
Nyenge	Health centre	Kigoma	YR2	2013	2	28	0	0	0	0	0
Nyenge	Health centre	Kigoma	YR2	2013	3	33	0	0	0	3	0
Nyenge	Health centre	Kigoma	YR2	2013	4	28	0	0	0	0	2
Nyenge	Health centre	Kigoma	YR2	2013	5	43	0	0	0	3	1
Nyenge	Health centre	Kigoma	YR2	2013	6	50	0	0	0	0	1
Nyenge	Health centre	Kigoma	YR2	2013	7	35	0	0	0	1	1
Nyenge	Health centre	Kigoma	YR2	2013	8	50	0	0	0	2	0
Nyenge	Health centre	Kigoma	YR2	2013	9	46	0	0	0	3	2
Nyenge	Health centre	Kigoma	YR2	2013	10	36	0	0	0	0	1
Nyenge	Health centre	Kigoma	YR2	2013	11	26	0	0	0	6	0
Nyenge	Health centre	Kigoma	YR2	2013	12	21	0	3	0	2	0
Nyenge	Health centre	Kigoma	YR3	2014	1	28	0	0	0	2	0
Nyenge	Health centre	Kigoma	YR3	2014	2	44	0	0	0	4	1
Nyenge	Health centre	Kigoma	YR3	2014	3	30	0	0	0	0	1
Nyenge	Health centre	Kigoma	YR3	2014	4	45	0	0	0	2	2
Nyenge	Health centre	Kigoma	YR3	2014	5	51	0	0	1	2	2
Nyenge	Health centre	Kigoma	YR3	2014	6	52	0	0	0	1	1
Nyenge	Health centre	Kigoma	YR3	2014	7	53	0	1	0	0	1
Nyenge	Health centre	Kigoma	YR3	2014	8	51	0	0	0	0	0
Nyenge	Health centre	Kigoma	YR3	2014	9	50	0	0	0	0	0
Ujiji	Health centre	Kigoma	YRpre	2011	1	236	0	0	0	15	0
Ujiji	Health centre	Kigoma	YRpre	2011	2	236	0	0	0	17	0
Ujiji	Health centre	Kigoma	YRpre	2011	3	229	0	0	0	13	0
Ujiji	Health centre	Kigoma	YRpre	2011	4	235	0	0	0	22	0
Ujiji	Health centre	Kigoma	YRpre	2011	5	246	1	0	0	16	0
Ujiji	Health centre	Kigoma	YRpre	2011	6	245	0	0	0	19	0
Ujiji	Health centre	Kigoma	YRpre	2011	7	248	0	0	0	17	0
Ujiji	Health centre	Kigoma	YRpre	2011	8	254	0	0	0	16	0
Ujiji	Health centre	Kigoma	YRpre	2011	9	249	0	0	0	22	0
Ujiji	Health centre	Kigoma	YRpre	2011	10	259	0	0	0	24	0
Ujiji	Health centre	Kigoma	YRpre	2011	11	258	0	0	0	18	0
Ujiji	Health centre	Kigoma	YRpre	2011	12	254	0	15	9	15	0
Ujiji	Health centre	Kigoma	YRIntro	2012	1	218	0	0	0	6	0
Ujiji	Health centre	Kigoma	YRIntro	2012	2	209	0	0	0	7	0
Ujiji	Health centre	Kigoma	YRIntro	2012	3	217	0	0	0	8	0
Ujiji	Health centre	Kigoma	YRIntro	2012	4	219	0	0	0	6	0
Ujiji	Health centre	Kigoma	YRIntro	2012	5	227	1	0	0	9	0
Ujiji	Health centre	Kigoma	YRIntro	2012	6	224	0	0	0	6	0
Ujiji	Health centre	Kigoma	YRIntro	2012	7	235	1	0	0	12	0
Ujiji	Health centre	Kigoma	YRIntro	2012	8	231	0	0	0	10	0
Ujiji	Health centre	Kigoma	YRIntro	2012	9	190	0	0	0	8	0
Ujiji	Health centre	Kigoma	YRIntro	2012	10	229	0	0	0	12	0
Ujiji	Health centre	Kigoma	YRIntro	2012	11	214	0	0	0	0	7
Ujiji	Health centre	Kigoma	YRIntro	2012	12	211	0	8	8	0	16
Ujiji	Health centre	Kigoma	YR1	2013	1	200	0	0	0	2	10
Ujiji	Health centre	Kigoma	YR1	2013	2	184	0	0	0	0	7
Ujiji	Health centre	Kigoma	YR1	2013	3	173	1	0	0	3	9
Ujiji	Health centre	Kigoma	YR1	2013	4	180	0	0	0	2	5
Ujiji	Health centre	Kigoma	YR1	2013	5	188	0	0	0	5	7
Ujiji	Health centre	Kigoma	YR1	2013	6	192	1	0	0	3	8
Ujiji	Health centre	Kigoma	YR1	2013	7	167	0	0	0	6	4
Ujiji	Health centre	Kigoma	YR1	2013	8	208	0	0	0	2	18
Ujiji	Health centre	Kigoma	YR1	2013	9	167	1	0	0	0	8
Ujiji	Health centre	Kigoma	YR1	2013	10	159	0	0	0	5	8
Ujiji	Health centre	Kigoma	YR1	2013	11	130	0	0	0	0	8
Ujiji	Health centre	Kigoma	YR1	2013	12	139	0	10	10	2	6
Ujiji	Health centre	Kigoma	YR2	2014	1	131	0	0	3	0	3
Ujiji	Health centre	Kigoma	YR2	2014	2	147	0	1	0	0	6
Ujiji	Health centre	Kigoma	YR2	2014	3	154	0	0	1	0	7
Ujiji	Health centre	Kigoma	YR2	2014	4	146	0	0	0	3	5
Ujiji	Health centre	Kigoma	YR2	2014	5	195	0	1	0	2	17
Ujiji	Health centre	Kigoma	YR2	2014	6	169	1	0	2	4	14
Ujiji	Health centre	Kigoma	YR2	2014	7	198	0	0	0	2	5
Ujiji	Health centre	Kigoma	YR2	2014	8	193	0	1	0	6	4
Ujiji	Health centre	Kigoma	YR2	2014	9	150	0	1	0	4	11
Utete	Hospital	Pwani	YRpre	2008	10	90	0	2	0	NR	22
Utete	Hospital	Pwani	YRpre	2008	11	66	0	3	0	NR	11
Utete	Hospital	Pwani	YRpre	2008	12	75	0	2	0	NR	17
Utete	Hospital	Pwani	YRpre	2009	1	65	0	2	NR	NR	10
Utete	Hospital	Pwani	YRpre	2009	2	74	0	3	NR	NR	8
Utete	Hospital	Pwani	YRpre	2009	3	50	0	NR	NR	NR	NR
Utete	Hospital	Pwani	YRpre	2009	4	64	0	0	0	NR	14
Utete	Hospital	Pwani	YRpre	2009	5	78	0	0	1	NR	15
Utete	Hospital	Pwani	YRpre	2009	6	59	0	1	0	NR	14
Utete	Hospital	Pwani	YRpre	2009	7	80	0	2	1	NR	16
Utete	Hospital	Pwani	YRIntro	2010	1	64	0	1	2	NR	25
Utete	Hospital	Pwani	YRIntro	2010	2	83	0	0	1	NR	26
Utete	Hospital	Pwani	YRIntro	2010	3	72	0	0	3	NR	22
Utete	Hospital	Pwani	YRIntro	2010	4	91	1	1	2	NR	30
Utete	Hospital	Pwani	YRIntro	2010	5	86	0	0	0	NR	25
Utete	Hospital	Pwani	YRIntro	2010	6	80	0	1	0	NR	10
Utete	Hospital	Pwani	YRIntro	2010	7	81	0	1	0	NR	16
Utete	Hospital	Pwani	YRIntro	2010	8	83	0	1	0	NR	9
Utete	Hospital	Pwani	YRIntro	2010	9	64	0	1	1	NR	13
Utete	Hospital	Pwani	YRIntro	2010	10	78	0	2	0	NR	18
Utete	Hospital	Pwani	YRIntro	2010	11	51	0	1	2	NR	11
Utete	Hospital	Pwani	YRIntro	2010	12	65	0	1	0	NR	17
Utete	Hospital	Pwani	YR1	2011	1	72	0	0	0	0	14
Utete	Hospital	Pwani	YR1	2011	2	74	0	0	0	0	15
Utete	Hospital	Pwani	YR1	2011	3	75	1	0	0	0	16
Utete	Hospital	Pwani	YR1	2011	4	76	0	0	0	0	14
Utete	Hospital	Pwani	YR1	2011	5	72	2	0	0	0	17
Utete	Hospital	Pwani	YR1	2011	6	81	0	0	0	0	15
Utete	Hospital	Pwani	YR1	2011	7	78	1	0	0	0	19
Utete	Hospital	Pwani	YR1	2011	8	76	0	0	0	0	20
Utete	Hospital	Pwani	YR1	2011	9	75	0	0	0	0	17
Utete	Hospital	Pwani	YR1	2011	10	72	1	0	0	0	19
Utete	Hospital	Pwani	YR1	2011	11	79	0	0	0	0	21
Utete	Hospital	Pwani	YR1	2011	12	84	0	11	2	0	22
Utete	Hospital	Pwani	YR2	2012	1	78	1	0	0	0	10
Utete	Hospital	Pwani	YR2	2012	2	81	0	0	0	0	19
Utete	Hospital	Pwani	YR2	2012	3	79	1	0	0	0	20
Utete	Hospital	Pwani	YR2	2012	4	84	0	0	0	0	24
Utete	Hospital	Pwani	YR2	2012	5	81	0	0	0	0	23
Utete	Hospital	Pwani	YR2	2012	6	83	1	0	0	0	27
Utete	Hospital	Pwani	YR2	2012	7	87	0	0	0	0	24
Utete	Hospital	Pwani	YR2	2012	8	89	1	0	0	0	14
Utete	Hospital	Pwani	YR2	2012	9	86	0	0	0	0	21
Utete	Hospital	Pwani	YR2	2012	10	85	1	0	0	0	28
Utete	Hospital	Pwani	YR2	2012	11	92	0	0	0	0	20
Utete	Hospital	Pwani	YR2	2012	12	90	0	13	3	0	24
Utete	Hospital	Pwani	YR3	2013	1	78	0	0	0	1	9
Utete	Hospital	Pwani	YR3	2013	2	81	0	0	0	0	14
Utete	Hospital	Pwani	YR3	2013	3	90	0	0	0	0	21
Utete	Hospital	Pwani	YR3	2013	4	95	1	0	0	0	21
Utete	Hospital	Pwani	YR3	2013	5	104	0	0	0	0	14
Utete	Hospital	Pwani	YR3	2013	6	98	0	0	0	0	22
Utete	Hospital	Pwani	YR3	2013	7	106	0	0	0	0	15
Utete	Hospital	Pwani	YR3	2013	8	117	1	0	0	0	18
Utete	Hospital	Pwani	YR3	2013	9	102	0	0	0	1	19
Utete	Hospital	Pwani	YR3	2013	10	85	0	0	0	1	12
Utete	Hospital	Pwani	YR3	2013	11	81	0	0	0	0	17
Utete	Hospital	Pwani	YR3	2013	12	71	1	7	4	1	9
Utete	Hospital	Pwani	YR4	2014	1	85	0	0	0	0	11
Utete	Hospital	Pwani	YR4	2014	2	75	0	1	1	2	10
Utete	Hospital	Pwani	YR4	2014	3	101	0	1	0	1	24
Utete	Hospital	Pwani	YR4	2014	4	77	0	0	0	2	13
Utete	Hospital	Pwani	YR4	2014	5	95	0	1	1	0	17
Utete	Hospital	Pwani	YR4	2014	6	124	0	0	3	0	21
Utete	Hospital	Pwani	YR4	2014	7	130	0	3	0	0	19
Utete	Hospital	Pwani	YR4	2014	8	123	0	0	0	0	17
Utete	Hospital	Pwani	YR4	2014	9	122	0	1	2	0	27
